# Supplementary material for: Cognitive function in multiple sclerosis improves with telerehabilitation: Results from a randomized controlled trial
Source: PLoS One. 2017 May 11;12(5):e0177177. doi: 10.1371/journal.pone.0177177 (PMC5426671; doi:10.1371/journal.pone.0177177)
Supplement: S1 Dataset — (CSV) [file pone.0177177.s002.csv]

study_id_nmss_np	arm	bvmt_zscore_v2_change	srt_zscore_v2_change	lett_num_seq_zscore_v2_change	digitspan_zscore_v2_change	dkefs_scaled_zscore_v2_change	pasat_zscore_v2_change	composite_zscore_v2_change
1601	2	1.3384321224	0.8347245409	0.75	0	0	-0.515463918	0.4012821243
1602	1	-1.147227533	-1.168614357	0	-0.8	0.5	0.206185567	-0.401609387
1603	2	-0.150895874	1.3355592654	0.2325581395	0	0	-0.412371134	0.1674750662
1701	1	-0.191204589	-1.83639399	0.9302325581	-0.8	0.5	1.3402061856	-0.009526639
1702	2	0.5565862709	-0.616522811	0.25	-0.4		0.5154639175	0.3513660296
1703	1	1.4705882353	0.3699136868	0	-0.4		1.1340206186	0.6001470737
1704	1
1705	1	0.7272727273	0.1233045623	0.7763157895	-0.8	0.3333333333	-0.206185567	0.1590068076
1706	1	-0.367647059	0.6165228113	0	0	0.6666666667	0.3092783505	0.204136795
1707	1	1.6293279022	0.253164557	-0.25	-0.357142857	1.1666666667	-0.103092784	0.3898205809
1708	2	-0.573613767	-0.834724541	0.9302325581	0	-1.166666667	0.1030927835	-0.256946605
1709	2	-0.74906367	-1.502504174	0	0.8	0.5	0.412371134	-0.089866118
1710	1	1.3108614232	-0.667779633	0.25	1.2	0.5	0.1030927835	0.449362429
1711	1	1.2727272727	-0.493218249	0.2631578947	0.4	-0.333333333	0.824742268	0.3223459755
1712	2	0.3636363636	0.7398273736	-0.25	-1.2	0	0.618556701	0.0453367397
1713	1	1.9305019305	-1.168614357	0.6976744186	0	1.8333333333	0.9278350515	0.7034550628
1714	1	0.1801801802	1.6029593095	0.7894736842	0	0.8333333333	-0.927835052	0.4130185759
1715	1	0.7421150278	-1.10974106	-0.5	1.6	-0.666666667	0.618556701	0.1140440003
1716	2	-0.193050193	-0.667779633	-0.23255814	-0.4	-0.166666667	-0.103092784	-0.293857903
1717	2	0.185528757	0.1233045623	-0.25	0.4	0.8333333333	-0.206185567	0.1809968476
1718	2	-1.894736842	0.3496503497	-0.25	0.7142857143		-0.927835052	-0.152227104
1719	1	0	-0.506329114	0	0	0.1666666667	0.1030927835	-0.039428277
1720	1	-0.338206959	0.1669449082	0.9302325581	-1.6	-0.5	0.5154639175	-0.137594262
1721	1	0.6048387097	0.253164557	0	0.7142857143	0.1666666667	1.1340206186	0.4788293777
1722	2	0	-0.166944908	0.4651162791	0	0.1666666667	-0.206185567	0.0431087451
1723	2	-0.201612903	0.3797468354	-0.25	-0.357142857	-0.5	-0.103092784	-0.172016951
1724	2	-0.764818356	0.6677796327	-0.930232558	0.8	0.1666666667	-0.103092784	-0.0272829
1725	1	1.3384321224	-1.001669449	1.1627906977	1.2	0.8333333333	0.7216494845	0.7090893648
1726	1	-0.60483871	1.3924050633	0.6889534884	0.7142857143	0.6666666667	0.3092783505	0.5277917622
1727	1	0.6109979633	-0.379746835	0	0	0.5	0.7216494845	0.2421501021
1728	1	0	0.1165501166	0.25	-0.357142857	0.6666666667	1.7525773196	0.4047752076
1729	2	2.0833333333	0	0	0.4	-0.333333333	-0.309278351	0.3067869416
1730	2	0	0.1669449082	0.4651162791	0.4	1	-0.515463918	0.2527662116
1731	1	1.4112903226	1.6455696203	-0.25	0.7142857143	0	-0.618556701	0.483764826
1732	1	-0.772200772	0.8347245409	0.4651162791	0	0.1666666667	1.1340206186	0.3047212222
1733	2	0.9861932939	1.6455696203	-0.23255814	0.4	-0.833333333	1.1340206186	0.5166486766
1734	1	-0.9765625	1.83639399	0.4651162791	1.2	0.5	0.824742268	0.6416150062
1735	1	2.1912350598	0.253164557	0.4651162791	0.4	1.3333333333	0.1030927835	0.7909903354
1736	2	-1.351351351	-2.170283806	1.3953488372	2	0.1666666667	0.3092783505	0.0582764494
1737	1	-0.183823529	0.2466091245	0.25	-1.6	0	0	-0.214535734
1738	2	-1.992031873	0.5063291139	0	-2	0.8333333333	0.206185567	-0.40769731
1739	2	2.5225225225	0.3699136868	0.5263157895	0.8	0.1666666667	-0.927835052	0.5762639357
1740	2	0.7142857143	-0.616522811	0	0.8	-0.666666667	-0.618556701	-0.064576744
1741	2	0	-0.166944908	0	-1.2	0	1.2371134021	-0.021638584
1742	1	2.3668639053	1.0126582278	0	0.4	-0.5	0	0.5465870222
1743	1	1.8692055692	-0.986436498	0.2631578947	-0.8	0.5	0.1030927835	0.1581699582
1744	2	-0.902934537	2.1956087824	-0.5	-0.4	1.3333333333	0.206185567	0.3220321909
1745	1	-0.814663951	0.7594936709	0.5	0.7142857143	1.3333333333	-0.206185567	0.3810438667
1746	2	-0.183823529	0.2466091245	-0.5	-1.6	-0.333333333	1.1340206186	-0.206087853
1747	1	1.0909090909	-0.369913687	0.7894736842	0	-0.166666667	1.3402061856	0.4473347679
1748	2	0.9652509653	2.3372287145	0.4651162791	-0.4	0.6666666667	0.618556701	0.7754698878
1749	1	0.7648183556	0.5008347245	0	1.2	1.3333333333	0.824742268	0.7706214469
1750	2	-0.357142857	0.8631319359	1.0526315789	-0.4	-0.166666667	0.824742268	0.3027827098
1751	2	-0.357142857	-0.986436498	0.5263157895	0.8	0	-0.618556701	-0.105970044
1753	2	1.4981273408	-1.669449082	0.25	0	0.6666666667	0.206185567	0.1585884154
1754	1	0.7648183556	-0.834724541	0.25	-1.2	0.5	0.1030927835	-0.0694689
1755	2	1.2253408542	1.83639399	-0.465116279	0	-0.333333333	-0.309278351	0.3256678136
1756	1	-0.545454545	-0.246609125	0.0263157895	2.4	-0.333333333	1.3402061856	0.4401874953
1757	2	0.8064516129	-0.379746835	-1.395348837	-0.4	-0.833333333	0	-0.366996232
1758	2	-0.591715976	1.0126582278	0	0.8	-0.166666667	1.5463917526	0.4334445562
1759	1	0	-0.199600798	0.25	0.4	1.6666666667	0.7216494845	0.4731192255
1760	1	0.6315789474	-0.233100233	0	0.7142857143	0.1666666667	-0.103092784	0.1960563853
1761	1	-0.189393939	-0.333889816	0.5	0	0.1666666667	0	0.0238971518
1762	1	-0.714285714	-1.10974106	-2.368421053	-1.2	0.3333333333		-1.386935141
1763	1	-0.394477318	-1.772151899	0	0	0	0.824742268	-0.223647825
1764	1	0.1972386588	0.253164557	1.8604651163	0	0.1666666667	0.3092783505	0.4644688915
1765	1	-1.275773862	-1.502504174	-1.860465116	-0.8	0	0.412371134	-0.83772867
1766	2	2.2321428571	-1.397205589	-1.75	-1.2	-0.5	0.206185567	-0.401479527
1767	1	-0.591715976	1.3924050633	0.2325581395	0.4	0	-0.412371134	0.1701460154
1768	2	0.3984063745	-2.151898734	-0.465116279	-0.4	0.3333333333	-0.309278351	-0.432425609
1769	1	0.1785714286	2.2194821208	0.7894736842	1.2	0.3333333333	0.7216494845	0.9070850086
1770	2	1.1472275335	0.3338898164	-3.5	-0.8	0.8333333333	-0.103092784	-0.348107017
1771	2	-0.390625	-1.669449082	-0.465116279	-0.8	0	0.1030927835	-0.537016263
1772	1	-0.231481481	-0.598802395	-0.789473684	0	0.3333333333	0.5154639175	-0.128493385
1773	1
1774	1	-0.210526316	-1.515151515	0.75	0	0.6666666667	-0.412371134	-0.120230383
1775	2	2.422907489	2.3952095808	-0.75	0.4	0	0.412371134	0.8134147006
1776	1	3.6362590466	-2.195608782	-1.5	0	0.3333333333		0.352980344
1777	1	2.3589589316	0.1669449082	-0.23255814	0.4	2.1666666667		1.3438591074
1778	2	0.6327874332	0.3699136868	0	-0.8	1.5		0.2366152913
1779	2	-0.660792952	0	0	-1.6	-1		-0.256254465
1780	2	0.1912045889	-3.67278798	0.6976744186	0	-0.5		-0.788006476
1781	2	-2	0.1233045623	0	0.4	0.5	0.9278350515	-0.008143398
1782	1	0.3710575139	1.4796547472	1	0	0	-0.824742268	0.3376616655
1783	1	-0.398406375	1.2658227848	-0.930232558	2	0.3333333333		0.5406335099
1784	2	0.2016129032	-1.64556962	-0.723837209	0.7142857143	0.1666666667	0.206185567	-0.18010933
1785	1	0.6048387097	-0.506329114	1	0	0		0.4770107626
1786	2	2.3631692161	-2.003338898	0	-0.8	0.6666666667	2.4742268041	0.4501206314
1787	2	-0.919117647	1.2330456227	1	0	-0.166666667	-0.721649485	0.0709353041
1788	1	1.1583011583	-0.834724541	-1.162790698	0	0.3333333333	0.5154639175	0.0015971951
1789	2
1790	1	0.1972386588	0.5063291139	-0.23255814	0.8	-0.166666667	-0.412371134	0.1153286387
1791	2	0.936329588	-1.001669449	-1.25	-0.4	0.1666666667		-0.309734639
1792	2	-0.561797753	-0.667779633	-0.5	0.4	0.3333333333	-0.206185567	-0.200404937
1793	1	-0.74906367	-0.333889816	0.75	1.2	-0.333333333	-0.103092784	0.0717700661
1794	1	-0.772200772	0.8347245409	0	-0.4	-0.5		0.2397212546
1795	1	-2.370689655	-1.631701632	0.5	0.7142857143	0	-1.443298969	-0.70523409
1796	2	0	-3.67278798	0.6976744186	0	-0.5	-0.103092784	-0.596367724
1797	1	2.2263450835	0.4932182491	0.5	-1.6	1.6666666667	0.7216494845	0.667979914
1798	2	-1.298701299	0.1233045623	0.5	0.8	0.6666666667	1.3402061856	0.3552460193
1799	1	-0.357337423	0.253164557	-0.75	-1.428571429	-0.333333333	1.3402061856	-0.21264524
1800	2	1.7045454545	-0.166944908	0.75	1.6	0		0.7775201093
1801	1	0.9960159363	1.5189873418	0.4651162791	0.4	-0.5	0.7216494845	0.6002948403
1802	1
1803	1	-0.568181818	0.1669449082	-0.75	-0.8	0.6666666667	-0.206185567	-0.248459302
1804	2	0.7722007722	-0.667779633	0	0	-0.833333333		0.1006766162
1805	2	1.8181818182	1.4796547472	-0.039473684	-1.2	0.1666666667		0.7757722359
1806	1	2.0833333333	0.5988023952	1.3157894737	0.4	0.8333333333	0.3092783505	0.9234228143
1807	1	0.6849315068	1.1976047904	-0.263157895	-0.4	1	0.412371134	0.4386249228
1808	2	-0.201612903	-0.253164557	-1.49127907	1.5571428571	0.1666666667	1.5463917526	0.2206907911
1809	2	0.871459695	1.1655011655	-0.75	-1.785714286	-0.5	-0.309278351	-0.218005296
1810	1	-0.965250965	0.3338898164	0.9302325581	0.4	-1	0	-0.050188098
1811	2	0	-0.399201597	-0.25	0	0.8333333333	0.618556701	0.1337814063
1812	1	0.1992031873	-1.392405063	-0.465116279	0.8	-0.333333333		0.0992925774
1813	1	0.9090909091	0.3699136868	0.0131578947	0.4	0.1666666667	0	0.3098048596
1814	2	0.7889546351	0.253164557	0.6976744186	0.4	-1	0.1030927835	0.2071477324
1815	1	1.7021276596	-0.932400932	-0.5	1.0714285714	0.5	0.7216494845	0.4271341305
1816	1	0.9259259259	1.1976047904	-0.263157895	0.8	1	0.9278350515	0.7647013122
1817	1	1.7578125	0	0.9302325581	1.6	0.6666666667	0.824742268	0.9632423321
1818	2	0	0.9324009324	0	-0.357142857	1.3333333333	-1.134020619	0.1290951317
1819	2	-0.421052632	1.3986013986	0.5	-0.357142857	1.1666666667		0.4574145153
1820	1	-0.220264317	-1.397205589	0.25	-1.2	-0.666666667	0.9278350515	-0.384383587
1821	2	0.9652509653	-0.667779633	0.9302325581	0.4	1.3333333333	1.3402061856	0.7168739016
1822	1	0.7421150278	-0.246609125	1.5	0.4	0.5	0.7216494845	0.6028592313
1823	1	-0.727272727	2.0961775586	0.5	1.6	0	-0.103092784	0.5609686746
1824	1	-0.712506974	1.1392405063	0	0	0.1666666667	0.5154639175	0.1848106861
1825	2	-0.936329588	2.0033388982	-0.5	1.2	0		0.353401862
1826	1	-0.823045267	-0.506329114	0.25	1.4285714286	0.3333333333	-0.515463918	0.0278444105
1827	2	-0.714285714	-0.863131936	1.0526315789	0.4			0.4917728805
1828	2	0.3984063745	-0.886075949	0	1.6	-1.5	0.9278350515	0.0900275794
1829	2	-0.892857143	-0.123304562	0	0.4	-1	-0.515463918	-0.355270937
1830	2	-0.208333333	0.9324009324	-0.25	0.3571428571	0.6666666667	0.3092783505	0.3011925789
1831	1
1832	1	-1.096947424	2.3465353648	-0.23255814	0.4	0.6666666667	0.206185567	0.3816470059
1833	1	-0.462962963	-1.996007984	-0.526315789	-0.8	0.8333333333		-0.590390681
